# Supplementary material for: Research trends and hotspots on connectomes from 2005 to 2021: A bibliometric and latent Dirichlet allocation application study
Source: Front Neurosci. 2022 Dec 22;16:1046562. doi: 10.3389/fnins.2022.1046562 (PMC9814013; doi:10.3389/fnins.2022.1046562)
Supplement: Supplementary file 2 [file Data_Sheet_2.ZIP]

Archive with 2 entries (2 files):
- Additional file2.txt
- __MACOSX/._Additional file2.txt
